# Supplementary material for: Distribution and prevalence of Sarcina troglodytae in chimpanzees and the environment throughout Africa
Source: J Med Microbiol. 2025 Jul 18;74(7):002044. doi: 10.1099/jmm.0.002044 (PMC12284408; doi:10.1099/jmm.0.002044)
Supplement: Uncited Supplementary Material 2. [file jmm-74-02044-s002.xlsx]

## Sheet: Table S1
Supplementary Table 1. Sample inventory for all samples included in this study
Site	Sample type	Species	Sample ID	Sex	Age at time of sample (years)	Date collected	Preservative
TCS	Chimpanzee feces	Pan troglodytes	SLE50	M	16	2023-03-12	None
TCS	Chimpanzee feces	Pan troglodytes	SLE88	M	13	2023-04-05	None
TCS	Chimpanzee feces	Pan troglodytes	SLE52	F	5	2023-03-13	None
TCS	Chimpanzee feces	Pan troglodytes	SLE75	F	13	2023-03-16	None
TCS	Chimpanzee feces	Pan troglodytes	SLE05	F	18	2023-03-16	None
TCS	Chimpanzee feces	Pan troglodytes	SLE57	M	13	2023-03-13	None
TCS	Chimpanzee feces	Pan troglodytes	SLE86	M	3	2023-03-30	None
TCS	Chimpanzee feces	Pan troglodytes	SLE87	F	1	2023-04-04	None
TCS	Chimpanzee feces	Pan troglodytes	SLE39	M	1	2023-03-08	None
TCS	Chimpanzee feces	Pan troglodytes	SLE08	F	17	2023-03-16	None
TCS	Chimpanzee feces	Pan troglodytes	SLE38	F	5	2023-03-08	None
TCS	Chimpanzee feces	Pan troglodytes	SLE82	M	15	2023-03-27	None
TCS	Chimpanzee feces	Pan troglodytes	SLE64	M	21	2023-03-14	None
TCS	Chimpanzee feces	Pan troglodytes	SLE44	F	2	2023-03-10	None
TCS	Chimpanzee feces	Pan troglodytes	SLE83	M	14	2023-03-27	None
TCS	Chimpanzee feces	Pan troglodytes	SLE71	F	26	2023-03-16	None
TCS	Chimpanzee feces	Pan troglodytes	SLE66	F	10	2023-03-14	None
TCS	Chimpanzee feces	Pan troglodytes	SLE73	F	29	2023-03-16	None
TCS	Chimpanzee feces	Pan troglodytes	SLE43	M	33	2023-03-10	None
TCS	Chimpanzee feces	Pan troglodytes	SLE68	F	12	2023-03-15	None
TCS	Chimpanzee feces	Pan troglodytes	SLE54	F	6	2023-03-13	None
TCS	Chimpanzee feces	Pan troglodytes	SLE59	M	7	2023-03-13	None
TCS	Chimpanzee feces	Pan troglodytes	SLE84	F	1	2023-03-28	None
TCS	Chimpanzee feces	Pan troglodytes	SLE51	M	21	2023-03-12	None
TCS	Chimpanzee feces	Pan troglodytes	SLE53	F	19	2023-03-13	None
TCS	Chimpanzee feces	Pan troglodytes	SLE65	M	7	2023-03-14	None
TCS	Chimpanzee feces	Pan troglodytes	SLE67	F	8	2023-03-14	None
TCS	Chimpanzee feces	Pan troglodytes	SLE14	F	17	2023-03-16	None
TCS	Chimpanzee feces	Pan troglodytes	SLE48	F	9	2023-03-12	None
TCS	Chimpanzee feces	Pan troglodytes	SLE76	F	10	2023-03-17	None
TCS	Chimpanzee feces	Pan troglodytes	SLE18	M	19	2023-03-09	None
TCS	Chimpanzee feces	Pan troglodytes	SLE19	F	21	2023-03-14	None
TCS	Chimpanzee feces	Pan troglodytes	SLE40	M	4	2023-03-08	None
TCS	Chimpanzee feces	Pan troglodytes	SLE41	M	4	2023-03-08	None
TCS	Chimpanzee feces	Pan troglodytes	SLE80	M	2	2023-03-27	None
TCS	Chimpanzee feces	Pan troglodytes	SLE77	M	10	2023-03-17	None
TCS	Chimpanzee feces	Pan troglodytes	SLE79	M	1	2023-03-17	None
TCS	Chimpanzee feces	Pan troglodytes	SLE63	F	23	2023-03-14	None
TCS	Chimpanzee feces	Pan troglodytes	SLE69	F	1	2023-03-15	None
TCS	Chimpanzee feces	Pan troglodytes	SLE49	F	10	2023-03-12	None
TCS	Chimpanzee feces	Pan troglodytes	SLE58	F	11	2023-03-13	None
TCS	Chimpanzee feces	Pan troglodytes	SLE35	M	13	2022-03-07	None
TCS	Chimpanzee feces	Pan troglodytes	SLE62	F	23	2023-03-14	None
TCS	Chimpanzee feces	Pan troglodytes	SLE81	M	3	2023-03-27	None
TCS	Chimpanzee feces	Pan troglodytes	SLE85	M	1	2023-03-29	None
TCS	Chimpanzee feces	Pan troglodytes	SLE61	F	8	2023-03-14	None
TCS	Chimpanzee feces	Pan troglodytes	SLE45	F	3	2023-03-10	None
TCS	Chimpanzee feces	Pan troglodytes	SLE60	M	3	2023-03-14	None
TCS	Chimpanzee feces	Pan troglodytes	SLE37	M	18	2022-03-07	None
TCS	Chimpanzee feces	Pan troglodytes	SLE55	F	13	2023-03-13	None
TCS	Chimpanzee feces	Pan troglodytes	SLE46	F	28	2023-03-10	None
TCS	Chimpanzee feces	Pan troglodytes	SLE36	M	25	2022-03-07	None
TCS	Chimpanzee feces	Pan troglodytes	SLE56	F	15	2023-03-13	None
TCS	Chimpanzee feces	Pan troglodytes	SLE70	F	5	2023-03-16	None
TCS	Chimpanzee feces	Pan troglodytes	SLE47	M	19	2023-03-10	None
TCS	Chimpanzee feces	Pan troglodytes	SLE78	M	10	2023-03-17	None
TCS	Chimpanzee feces	Pan troglodytes	SLE42	M	31	2023-03-09	None
TCS	Chimpanzee feces	Pan troglodytes	SLE31	M	39	2022-03-07	None
TCS	Chimpanzee feces	Pan troglodytes	SLE74	F	16	2023-03-16	None
TCS	Chimpanzee feces	Pan troglodytes	SLE72	M	15	2023-03-16	None
TCS	Chimpanzee feces	Pan troglodytes	SLE50	M	16	2023-10-24	RNALater
TCS	Chimpanzee feces	Pan troglodytes	SLE88	M	13	2023-11-01	RNALater
TCS	Chimpanzee feces	Pan troglodytes	SLE52	F	5	2023-10-31	RNALater
TCS	Chimpanzee feces	Pan troglodytes	SLE75	F	13	2023-10-22	RNALater
TCS	Chimpanzee feces	Pan troglodytes	SLE05	F	18	2023-11-13	RNALater
TCS	Chimpanzee feces	Pan troglodytes	SLE57	M	13	2023-11-03	RNALater
TCS	Chimpanzee feces	Pan troglodytes	SLE86	M	3	2023-11-18	RNALater
TCS	Chimpanzee feces	Pan troglodytes	SLE87	F	1	2023-11-22	RNALater
TCS	Chimpanzee feces	Pan troglodytes	SLE39	M	1	2023-11-14	RNALater
TCS	Chimpanzee feces	Pan troglodytes	SLE08	F	17	2023-11-14	RNALater
TCS	Chimpanzee feces	Pan troglodytes	SLE38	F	5	2023-11-18	RNALater
TCS	Chimpanzee feces	Pan troglodytes	SLE82	M	15	2023-11-02	RNALater
TCS	Chimpanzee feces	Pan troglodytes	SLE64	M	21	2023-10-25	RNALater
TCS	Chimpanzee feces	Pan troglodytes	SLE44	F	2	2023-11-22	RNALater
TCS	Chimpanzee feces	Pan troglodytes	SLE83	M	14	2023-11-02	RNALater
TCS	Chimpanzee feces	Pan troglodytes	SLE71	F	26	2023-10-27	RNALater
TCS	Chimpanzee feces	Pan troglodytes	SLE66	F	10	2023-10-30	RNALater
TCS	Chimpanzee feces	Pan troglodytes	SLE73	F	29	2023-11-16	RNALater
TCS	Chimpanzee feces	Pan troglodytes	SLE43	M	33	2023-11-09	RNALater
TCS	Chimpanzee feces	Pan troglodytes	SLE68	F	12	2023-11-09	RNALater
TCS	Chimpanzee feces	Pan troglodytes	SLE54	F	6	2023-10-22	RNALater
TCS	Chimpanzee feces	Pan troglodytes	SLE84	F	1	2023-11-22	RNALater
TCS	Chimpanzee feces	Pan troglodytes	SLE51	M	21	2023-10-24	RNALater
TCS	Chimpanzee feces	Pan troglodytes	SLE53	F	19	2023-10-29	RNALater
TCS	Chimpanzee feces	Pan troglodytes	SLE65	M	7	2023-10-31	RNALater
TCS	Chimpanzee feces	Pan troglodytes	SLE67	F	8	2023-10-28	RNALater
TCS	Chimpanzee feces	Pan troglodytes	SLE14	F	17	2023-11-12	RNALater
TCS	Chimpanzee feces	Pan troglodytes	SLE48	F	9	2023-11-07	RNALater
TCS	Chimpanzee feces	Pan troglodytes	SLE18	M	19	2023-10-22	RNALater
TCS	Chimpanzee feces	Pan troglodytes	SLE19	F	21	2023-11-01	RNALater
TCS	Chimpanzee feces	Pan troglodytes	SLE40	M	4	2023-11-22	RNALater
TCS	Chimpanzee feces	Pan troglodytes	SLE41	M	4	2023-11-22	RNALater
TCS	Chimpanzee feces	Pan troglodytes	SLE80	M	2	2023-11-20	RNALater
TCS	Chimpanzee feces	Pan troglodytes	SLE77	M	10	2023-11-06	RNALater
TCS	Chimpanzee feces	Pan troglodytes	SLE79	M	1	2023-11-07	RNALater
TCS	Chimpanzee feces	Pan troglodytes	SLE63	F	23	2023-10-25	RNALater
TCS	Chimpanzee feces	Pan troglodytes	SLE69	F	1	2023-11-14	RNALater
TCS	Chimpanzee feces	Pan troglodytes	SLE49	F	10	2023-11-03	RNALater
TCS	Chimpanzee feces	Pan troglodytes	SLE58	F	11	2023-11-04	RNALater
TCS	Chimpanzee feces	Pan troglodytes	SLE35	M	13	2023-10-24	RNALater
TCS	Chimpanzee feces	Pan troglodytes	SLE62	F	23	2023-10-26	RNALater
TCS	Chimpanzee feces	Pan troglodytes	SLE81	M	3	2023-11-09	RNALater
TCS	Chimpanzee feces	Pan troglodytes	SLE85	M	1	2023-11-06	RNALater
TCS	Chimpanzee feces	Pan troglodytes	SLE61	F	8	2023-10-29	RNALater
TCS	Chimpanzee feces	Pan troglodytes	SLE45	F	3	2023-11-22	RNALater
TCS	Chimpanzee feces	Pan troglodytes	SLE60	M	3	2023-11-22	RNALater
TCS	Chimpanzee feces	Pan troglodytes	SLE37	M	18	2023-10-25	RNALater
TCS	Chimpanzee feces	Pan troglodytes	SLE55	F	13	2023-10-30	RNALater
TCS	Chimpanzee feces	Pan troglodytes	SLE46	F	28	2023-11-11	RNALater
TCS	Chimpanzee feces	Pan troglodytes	SLE36	M	25	2023-10-24	RNALater
TCS	Chimpanzee feces	Pan troglodytes	SLE56	F	15	2023-10-28	RNALater
TCS	Chimpanzee feces	Pan troglodytes	SLE70	F	5	2023-11-18	RNALater
TCS	Chimpanzee feces	Pan troglodytes	SLE47	M	19	2023-10-22	RNALater
TCS	Chimpanzee feces	Pan troglodytes	SLE78	M	10	2023-11-06	RNALater
TCS	Chimpanzee feces	Pan troglodytes	SLE42	M	31	2023-11-09	RNALater
TCS	Chimpanzee feces	Pan troglodytes	SLE31	M	39	2023-10-24	RNALater
TCS	Chimpanzee feces	Pan troglodytes	SLE74	F	16	2023-11-15	RNALater
TCS	Chimpanzee feces	Pan troglodytes	SLE72	M	15	2023-10-26	RNALater
LMNP	Chimpanzee feces	Pan troglodytes	FL19	NA	NA	2023-11-16	RNALater
LMNP	Chimpanzee feces	Pan troglodytes	FL32	NA	NA	2023-11-27	RNALater
LMNP	Chimpanzee feces	Pan troglodytes	FL33	NA	NA	2023-11-27	RNALater
LMNP	Chimpanzee feces	Pan troglodytes	FL34	NA	NA	2023-11-27	RNALater
LMNP	Chimpanzee feces	Pan troglodytes	FL35	NA	NA	2023-11-27	RNALater
LMNP	Chimpanzee feces	Pan troglodytes	FL36	NA	NA	2023-11-27	RNALater
LMNP	Chimpanzee feces	Pan troglodytes	FL37	NA	NA	2023-11-27	RNALater
LMNP	Chimpanzee feces	Pan troglodytes	FL39	NA	NA	2023-11-28	RNALater
LMNP	Chimpanzee feces	Pan troglodytes	FL40	NA	NA	2023-11-28	RNALater
LMNP	Chimpanzee feces	Pan troglodytes	FL41	NA	NA	2023-11-28	RNALater
LMNP	Chimpanzee feces	Pan troglodytes	FL42	NA	NA	2023-11-28	RNALater
LMNP	Chimpanzee feces	Pan troglodytes	FL43	NA	NA	2023-11-28	RNALater
LMNP	Chimpanzee feces	Pan troglodytes	FL44	NA	NA	2023-11-28	RNALater
LMNP	Chimpanzee feces	Pan troglodytes	FL47	NA	NA	2023-11-28	RNALater
LMNP	Chimpanzee feces	Pan troglodytes	FL48	NA	NA	2023-11-28	RNALater
LMNP	Chimpanzee feces	Pan troglodytes	FL49	NA	NA	2023-11-28	RNALater
LMNP	Chimpanzee feces	Pan troglodytes	FLE9	NA	NA	2023-11-13	Ethanol
LMNP	Chimpanzee feces	Pan troglodytes	FLE10	NA	NA	2023-11-14	Ethanol
TCRC	Chimpanzee feces	Pan troglodytes	FC1	M	24.2	2024-02-26	RNALater
TCRC	Chimpanzee feces	Pan troglodytes	FC2	F	23.2	2024-02-26	RNALater
TCRC	Chimpanzee feces	Pan troglodytes	FC3	M	26.2	2024-02-26	RNALater
TCRC	Chimpanzee feces	Pan troglodytes	FC4	M	23.8	2024-02-26	RNALater
TCRC	Chimpanzee feces	Pan troglodytes	FC5	M	23.8	2024-02-26	RNALater
TCRC	Chimpanzee feces	Pan troglodytes	FC6	M	NA	2024-02-26	RNALater
TCRC	Chimpanzee feces	Pan troglodytes	FC7	M	21.3	2024-02-26	RNALater
TCRC	Chimpanzee feces	Pan troglodytes	FC8	F	24.2	2024-02-27	RNALater
TCRC	Chimpanzee feces	Pan troglodytes	FC9	M	17.3	2024-02-27	RNALater
TCRC	Chimpanzee feces	Pan troglodytes	FC10	M	18.7	2024-02-27	RNALater
TCRC	Chimpanzee feces	Pan troglodytes	FC11	M	25.2	2024-02-27	RNALater
TCRC	Chimpanzee feces	Pan troglodytes	FC12	F	18.2	2024-02-27	RNALater
TCRC	Chimpanzee feces	Pan troglodytes	FC13	M	15.8	2024-02-27	RNALater
TCRC	Chimpanzee feces	Pan troglodytes	FC14	F	13.8	2024-02-27	RNALater
TCRC	Chimpanzee feces	Pan troglodytes	FC15	M	13.8	2024-02-27	RNALater
TCRC	Chimpanzee feces	Pan troglodytes	FC16	F	13.3	2024-02-27	RNALater
TCRC	Chimpanzee feces	Pan troglodytes	FC17	F	28.5	2024-02-21	None
TCRC	Chimpanzee feces	Pan troglodytes	FC18	F	21.2	2024-02-21	None
TCRC	Chimpanzee feces	Pan troglodytes	FC19	F	24.2	2024-02-21	None
TCRC	Chimpanzee feces	Pan troglodytes	FC20	F	18.1	2024-02-22	None
TCRC	Chimpanzee feces	Pan troglodytes	FC21	F	31.2	2024-02-22	None
TCRC	Chimpanzee feces	Pan troglodytes	FC22	F	19.8	2024-02-25	None
TCRC	Chimpanzee feces	Pan troglodytes	FC23	F	25.2	2024-02-25	None
TCRC	Chimpanzee feces	Pan troglodytes	FC24	F	17.8	2024-02-25	None
TCRC	Chimpanzee feces	Pan troglodytes	FC25	F	23.8	2024-02-25	None
TCRC	Chimpanzee feces	Pan troglodytes	FC26	F	19.2	2024-02-25	None
TCRC	Chimpanzee feces	Pan troglodytes	FC27	F	19.2	2024-03-01	RNALater
TCRC	Chimpanzee feces	Pan troglodytes	FC28	F	16.8	2024-02-25	None
TCRC	Chimpanzee feces	Pan troglodytes	FC29	F	26.2	2024-02-28	RNALater
TCRC	Chimpanzee feces	Pan troglodytes	FC30	F	NA	2024-02-28	RNALater
TCRC	Chimpanzee feces	Pan troglodytes	FC31	M	16.5	2024-02-28	RNALater
TCRC	Chimpanzee feces	Pan troglodytes	FC32	F	23.2	2024-02-28	RNALater
TCRC	Chimpanzee feces	Pan troglodytes	FC33	M	19.8	2024-02-28	RNALater
TCRC	Chimpanzee feces	Pan troglodytes	FC34	M	15.3	2024-02-29	RNALater
TCRC	Chimpanzee feces	Pan troglodytes	FC35	M	NA	2024-02-28	RNALater
TCRC	Chimpanzee feces	Pan troglodytes	FC36	M	24.2	2024-02-29	RNALater
TCRC	Chimpanzee feces	Pan troglodytes	FC37	F	22.8	2024-02-29	RNALater
TCRC	Chimpanzee feces	Pan troglodytes	FC38	M	23.2	2024-02-28	RNALater
TCRC	Chimpanzee feces	Pan troglodytes	FC39	M	22.8	2024-03-01	RNALater
TCRC	Chimpanzee feces	Pan troglodytes	FC41	F	23.8	2024-02-29	RNALater
TCRC	Chimpanzee feces	Pan troglodytes	FC42	M	15.8	2024-03-02	RNALater
TCRC	Chimpanzee feces	Pan troglodytes	FC44	F	8	2024-03-02	RNALater
TCRC	Chimpanzee feces	Pan troglodytes	FC45	M	25.2	2024-03-02	RNALater
TCRC	Chimpanzee feces	Pan troglodytes	FC46	M	25.2	2024-02-29	RNALater
TCRC	Chimpanzee feces	Pan troglodytes	FC47	M	NA	2024-03-15	None
TCRC	Chimpanzee feces	Pan troglodytes	FC48	M	7	2024-03-15	None
TCRC	Chimpanzee feces	Pan troglodytes	FC49	M	NA	2024-03-14	RNALater
TCRC	Chimpanzee feces	Pan troglodytes	FC50	F	6	2024-03-14	RNALater
TCRC	Chimpanzee feces	Pan troglodytes	FC51	M	8	2024-03-14	RNALater
TCRC	Chimpanzee feces	Pan troglodytes	FC52	M	3	2024-03-13	RNALater
TCRC	Chimpanzee feces	Pan troglodytes	FC53	M	7	2024-03-13	RNALater
TCRC	Chimpanzee feces	Pan troglodytes	FC54	M	1	2024-03-07	RNALater
TCRC	Chimpanzee feces	Pan troglodytes	FC55	F	5	2024-03-13	RNALater
TCRC	Chimpanzee feces	Pan troglodytes	FC56	M	4	2024-03-13	RNALater
TCRC	Chimpanzee feces	Pan troglodytes	FC57	M	6	2024-03-13	RNALater
TCRC	Chimpanzee feces	Pan troglodytes	FC58	M	2	2024-03-13	RNALater
TCRC	Chimpanzee feces	Pan troglodytes	FC59	F	1	2024-03-07	RNALater
TCRC	Chimpanzee feces	Pan troglodytes	FC60	F	NA	2024-03-08	RNALater
TCRC	Chimpanzee feces	Pan troglodytes	FC61	F	11.6	2024-03-14	RNALater
TCRC	Chimpanzee feces	Pan troglodytes	FC62	F	NA	2024-03-14	RNALater
TCRC	Chimpanzee feces	Pan troglodytes	FC63	M	27.2	2024-03-14	RNALater
TCRC	Chimpanzee feces	Pan troglodytes	FC64	F	21.2	2024-03-14	RNALater
TCRC	Chimpanzee feces	Pan troglodytes	FC65	M	31.2	2024-03-13	RNALater
TCRC	Chimpanzee feces	Pan troglodytes	FC66	M	32.2	2024-03-14	RNALater
TCRC	Chimpanzee feces	Pan troglodytes	FC67	M	21.8	2024-03-14	RNALater
TCRC	Chimpanzee feces	Pan troglodytes	FC68	M	24.2	2024-03-15	RNALater
TCRC	Chimpanzee feces	Pan troglodytes	FC69	M	25.2	2024-03-15	RNALater
TCRC	Chimpanzee feces	Pan troglodytes	FC70	M	19.6	2024-03-15	RNALater
TCRC	Chimpanzee feces	Pan troglodytes	FC71	F	36.2	2024-03-14	RNALater
TCRC	Chimpanzee feces	Pan troglodytes	FC72	F	35.2	2024-03-14	RNALater
TCRC	Chimpanzee feces	Pan troglodytes	FC73	F	37.2	2024-03-14	RNALater
TCRC	Chimpanzee feces	Pan troglodytes	FC74	M	33.8	2024-03-14	RNALater
TCRC	Chimpanzee feces	Pan troglodytes	FC75	M	36.2	2024-03-14	RNALater
TCRC	Chimpanzee feces	Pan troglodytes	FC76	M	35.2	2024-03-14	RNALater
TCRC	Chimpanzee feces	Pan troglodytes	FC77	M	33.2	2024-03-15	RNALater
TCRC	Chimpanzee feces	Pan troglodytes	FC78	F	35.2	2024-03-14	RNALater
TCRC	Chimpanzee feces	Pan troglodytes	FC79	M	NA	2024-03-14	RNALater
TCRC	Chimpanzee feces	Pan troglodytes	FC80	F	29.2	2024-03-14	RNALater
TCRC	Chimpanzee feces	Pan troglodytes	FC81	F	29.2	2024-03-07	RNALater
NICS	Chimpanzee feces	Pan troglodytes	UGA24	F	13	2017-08-02	None
NICS	Chimpanzee feces	Pan troglodytes	UGA42	M	20	2017-07-24	None
NICS	Chimpanzee feces	Pan troglodytes	UGA37	M	20	2017-07-16	None
NICS	Chimpanzee feces	Pan troglodytes	UGA08	F	28	2017-08-01	None
NICS	Chimpanzee feces	Pan troglodytes	UGA14	M	18	2017-07-20	None
NICS	Chimpanzee feces	Pan troglodytes	UGA25	M	21	2017-07-18	None
NICS	Chimpanzee feces	Pan troglodytes	UGA36	F	30	2017-08-01	None
NICS	Chimpanzee feces	Pan troglodytes	UGA02	F	34	2017-07-16	None
NICS	Chimpanzee feces	Pan troglodytes	UGA15	M	18	2017-07-15	None
NICS	Chimpanzee feces	Pan troglodytes	UGA03	M	33	2017-07-20	None
NICS	Chimpanzee feces	Pan troglodytes	UGA23	F	12	2017-07-17	None
NICS	Chimpanzee feces	Pan troglodytes	UGA01	F	33	2017-07-15	None
NICS	Chimpanzee feces	Pan troglodytes	UGA22	F	12	2017-07-18	None
NICS	Chimpanzee feces	Pan troglodytes	UGA45	F	16	2017-07-25	None
NICS	Chimpanzee feces	Pan troglodytes	UGA34	F	19	2017-08-05	None
NICS	Chimpanzee feces	Pan troglodytes	UGA38	F	16	2017-08-04	None
NICS	Chimpanzee feces	Pan troglodytes	UGA43	F	18	2017-07-03	None
NICS	Chimpanzee feces	Pan troglodytes	UGA28	F	21	2017-08-03	None
NICS	Chimpanzee feces	Pan troglodytes	UGA04	M	18	2017-08-03	None
NICS	Chimpanzee feces	Pan troglodytes	UGA30	F	18	2017-07-21	None
NICS	Chimpanzee feces	Pan troglodytes	UGA05	M	31	2017-07-16	None
NICS	Chimpanzee feces	Pan troglodytes	UGA13	M	13	2017-07-16	None
NICS	Chimpanzee feces	Pan troglodytes	UGA18	F	26	2017-08-03	None
NICS	Chimpanzee feces	Pan troglodytes	UGA33	F	8	2017-07-31	None
NICS	Chimpanzee feces	Pan troglodytes	UGA06	M	30	2017-07-19	None
NICS	Chimpanzee feces	Pan troglodytes	UGA26	M	20	2017-08-05	None
NICS	Chimpanzee feces	Pan troglodytes	UGA25	M	21	2017-08-02	None
NICS	Chimpanzee feces	Pan troglodytes	UGA31	F	19	2017-08-05	None
NICS	Chimpanzee feces	Pan troglodytes	UGA39	M	28	2017-07-25	None
NICS	Chimpanzee feces	Pan troglodytes	UGA27	F	24	2017-08-04	None
NICS	Chimpanzee feces	Pan troglodytes	UGA09	F	27	2017-07-24	None
NICS	Chimpanzee feces	Pan troglodytes	UGA16	F	31	2017-07-31	None
NICS	Chimpanzee feces	Pan troglodytes	UGA48	F	31	2017-08-02	None
NICS	Chimpanzee feces	Pan troglodytes	UGA17	F	27	2017-07-19	None
NICS	Chimpanzee feces	Pan troglodytes	UGA40	M	17	2017-07-21	None
NICS	Chimpanzee feces	Pan troglodytes	UGA44	F	26	2017-07-26	None
NICS	Chimpanzee feces	Pan troglodytes	UGA20	F	31	2017-07-15	None
NICS	Chimpanzee feces	Pan troglodytes	UGA07	M	28	2017-07-25	None
NICS	Chimpanzee feces	Pan troglodytes	UGA10	M	13	2017-07-18	None
NICS	Chimpanzee feces	Pan troglodytes	UGA12	M	13	2017-07-20	None
NICS	Chimpanzee feces	Pan troglodytes	UGA11	M	15	2017-08-03	None
NICS	Chimpanzee feces	Pan troglodytes	UGA19	F	18	2017-07-31	None
NICS	Chimpanzee feces	Pan troglodytes	UGA46	M	21	2017-07-24	None
NICS	Chimpanzee feces	Pan troglodytes	UGA41	F	22	2017-07-18	None
NICS	Chimpanzee feces	Pan troglodytes	UGA21	F	12	2017-07-19	None
NICS	Chimpanzee feces	Pan troglodytes	UGA47	F	15	2017-08-01	None
KNP	Chimpanzee feces	Pan troglodytes	WE	F	10	2017-07-06	RNALater
KNP	Chimpanzee feces	Pan troglodytes	AZ	M	12	2017-07-06	RNALater
KNP	Chimpanzee feces	Pan troglodytes	BO	M	13	2017-07-13	RNALater
KNP	Chimpanzee feces	Pan troglodytes	DL	F	14	2017-07-15	RNALater
KNP	Chimpanzee feces	Pan troglodytes	BK	M	14	2017-07-27	RNALater
KNP	Chimpanzee feces	Pan troglodytes	GG	F	15	2017-12-12	RNALater
KNP	Chimpanzee feces	Pan troglodytes	BX	F	15	2017-11-08	RNALater
KNP	Chimpanzee feces	Pan troglodytes	HS	F	15	2017-06-11	RNALater
KNP	Chimpanzee feces	Pan troglodytes	TT	M	16	2017-07-16	RNALater
KNP	Chimpanzee feces	Pan troglodytes	CP	M	16	2017-06-17	RNALater
KNP	Chimpanzee feces	Pan troglodytes	NP	F	17	2017-07-13	RNALater
KNP	Chimpanzee feces	Pan troglodytes	AB	M	17	2017-06-09	RNALater
KNP	Chimpanzee feces	Pan troglodytes	HD	M	18	2017-06-10	RNALater
KNP	Chimpanzee feces	Pan troglodytes	MX	M	19	2017-07-11	RNALater
KNP	Chimpanzee feces	Pan troglodytes	OT	F	19	2017-07-13	RNALater
KNP	Chimpanzee feces	Pan troglodytes	ML	F	21	2017-07-13	RNALater
KNP	Chimpanzee feces	Pan troglodytes	LY	F	21	2017-06-10	RNALater
KNP	Chimpanzee feces	Pan troglodytes	PB	M	22	2017-11-14	RNALater
KNP	Chimpanzee feces	Pan troglodytes	TJ	M	22	2017-08-15	RNALater
KNP	Chimpanzee feces	Pan troglodytes	ES	M	23	2017-11-11	RNALater
KNP	Chimpanzee feces	Pan troglodytes	WL	F	24	2017-07-27	RNALater
KNP	Chimpanzee feces	Pan troglodytes	RN	F	25	2017-12-19	RNALater
KNP	Chimpanzee feces	Pan troglodytes	JA	M	26	2017-10-03	RNALater
KNP	Chimpanzee feces	Pan troglodytes	MU	M	28	2017-07-04	RNALater
KNP	Chimpanzee feces	Pan troglodytes	RO	M	31	2017-07-06	RNALater
KNP	Chimpanzee feces	Pan troglodytes	SN	F	32	2017-07-28	RNALater
KNP	Chimpanzee feces	Pan troglodytes	LK	M	34	2017-07-24	RNALater
KNP	Chimpanzee feces	Pan troglodytes	AL	F	36	2017-12-06	RNALater
KNP	Chimpanzee feces	Pan troglodytes	KD	F	40	2017-07-03	RNALater
KNP	Chimpanzee feces	Pan troglodytes	AR	F	42	2017-08-25	RNALater
KNP	Chimpanzee feces	Pan troglodytes	YB	M	44	2017-08-12	RNALater
KNP	Chimpanzee feces	Pan troglodytes	BA	M	45	2017-07-19	RNALater
KNP	Chimpanzee feces	Pan troglodytes	MO	M	45	2017-07-02	RNALater
KNP	Chimpanzee feces	Pan troglodytes	BB	M	51	2017-07-14	RNALater
KNP	Chimpanzee feces	Pan troglodytes	BF	M	51	2017-07-05	RNALater
KNP	Chimpanzee feces	Pan troglodytes	SL	F	51	2017-10-03	RNALater
KNP	Chimpanzee feces	Pan troglodytes	GB	F	61	2017-07-23	RNALater
KNP	Chimpanzee feces	Pan troglodytes	MR	F	67	2017-10-27	RNALater
TCRC	Monkey feces	Chlorocebus sp.	M1	NA	NA	2024-03-15	None
TCRC	Monkey feces	Chlorocebus sp.	M2	NA	NA	2024-03-15	None
TCRC	Monkey feces	Chlorocebus sp.	M3	NA	NA	2024-03-15	None
TCRC	Monkey feces	Mandrillus sphinx	M4	NA	NA	2024-03-14	None
TCRC	Monkey feces	Mandrillus sphinx	M5	NA	NA	2024-03-15	RNAlater
TCRC	Monkey feces	Cercopithecus nictitans	M6	NA	NA	2024-03-14	RNAlater
TCRC	Monkey feces	Mandrillus sphinx	M7	NA	NA	2024-03-20	RNAlater
TCRC	Monkey feces	Mandrillus sphinx	M8	NA	NA	2024-03-20	RNAlater
TCRC	Monkey feces	Mandrillus sphinx	M9	NA	NA	2024-03-20	RNAlater
TCRC	Monkey feces	Mandrillus sphinx	M10	NA	NA	2024-03-20	RNAlater
TCRC	Monkey feces	Mandrillus sphinx	M11	NA	NA	2024-03-20	RNAlater
TCRC	Monkey feces	Mandrillus sphinx	M12	NA	NA	2024-03-20	RNAlater
TCRC	Monkey feces	Mandrillus sphinx	M13	NA	NA	2024-03-20	RNAlater
TCRC	Monkey feces	Cercocebus torquatus	M14	NA	NA	2024-03-20	RNAlater
TCRC	Monkey feces	Cercopithecus cephus	M15	NA	NA	2024-03-20	RNAlater
TCRC	Monkey feces	Chlorocebus sp.	M16	NA	NA	2024-03-21	RNAlater
TCRC	Monkey feces	Miopithecus sp.	M17	NA	NA	2024-03-21	RNAlater
TCS	Soil	NA	STA1	NA	NA	2023-03-22	None
TCS	Soil	NA	STA2	NA	NA	2023-03-22	None
TCS	Soil	NA	STA3	NA	NA	2023-03-22	None
TCS	Soil	NA	STA4	NA	NA	2023-03-22	None
TCS	Soil	NA	STA5	NA	NA	2023-03-22	None
TCS	Soil	NA	STA6	NA	NA	2023-03-22	None
TCS	Soil	NA	STA7	NA	NA	2023-03-22	None
TCS	Soil	NA	STB1	NA	NA	2023-03-31	None
TCS	Soil	NA	STB2	NA	NA	2023-03-31	None
TCS	Soil	NA	STB3	NA	NA	2023-03-31	None
TCS	Soil	NA	STB4	NA	NA	2023-03-31	None
TCS	Soil	NA	STB5	NA	NA	2023-03-31	None
TCS	Soil	NA	STB6	NA	NA	2023-03-31	None
TCS	Soil	NA	STB7	NA	NA	2023-03-31	None
TCS	Soil	NA	STBA1	NA	NA	2023-03-21	None
TCS	Soil	NA	STBA2	NA	NA	2023-03-21	None
TCS	Soil	NA	STBA3	NA	NA	2023-03-21	None
TCS	Soil	NA	STBA4	NA	NA	2023-03-21	None
TCS	Soil	NA	STBA5	NA	NA	2023-03-21	None
TCS	Soil	NA	STBA6	NA	NA	2023-03-21	None
TCS	Soil	NA	STBA7	NA	NA	2023-03-21	None
TCS	Soil	NA	STG1	NA	NA	2023-03-30	None
TCS	Soil	NA	STG2	NA	NA	2023-03-30	None
TCS	Soil	NA	STG3	NA	NA	2023-03-30	None
TCS	Soil	NA	STG4	NA	NA	2023-03-30	None
TCS	Soil	NA	STG5	NA	NA	2023-03-30	None
TCS	Soil	NA	STG6	NA	NA	2023-03-30	None
TCS	Soil	NA	STG7	NA	NA	2023-03-30	None
TCS	Soil	NA	STH1	NA	NA	2023-03-28	None
TCS	Soil	NA	STH2	NA	NA	2023-03-28	None
TCS	Soil	NA	STH3	NA	NA	2023-03-28	None
TCS	Soil	NA	STH4	NA	NA	2023-03-28	None
TCS	Soil	NA	STH5	NA	NA	2023-03-28	None
TCS	Soil	NA	STH6	NA	NA	2023-03-28	None
TCS	Soil	NA	STH7	NA	NA	2023-03-28	None
TCS	Soil	NA	STI1	NA	NA	2023-03-23	None
TCS	Soil	NA	STI2	NA	NA	2023-03-23	None
TCS	Soil	NA	STI3	NA	NA	2023-03-23	None
TCS	Soil	NA	STI4	NA	NA	2023-03-23	None
TCS	Soil	NA	STI5	NA	NA	2023-03-23	None
TCS	Soil	NA	STI6	NA	NA	2023-03-23	None
TCS	Soil	NA	STI7	NA	NA	2023-03-23	None
TCS	Soil	NA	STNC1	NA	NA	2023-04-01	None
TCS	Soil	NA	STNC2	NA	NA	2023-04-01	None
TCS	Soil	NA	STNC3	NA	NA	2023-04-01	None
TCS	Soil	NA	STNC4	NA	NA	2023-04-01	None
TCS	Soil	NA	STNC5	NA	NA	2023-04-01	None
TCS	Soil	NA	STNC6	NA	NA	2023-04-01	None
TCS	Soil	NA	STNC7	NA	NA	2023-04-01	None
TCS	Soil	NA	STOC1	NA	NA	2023-04-01	None
TCS	Soil	NA	STOC2	NA	NA	2023-04-01	None
TCS	Soil	NA	STOC3	NA	NA	2023-04-01	None
TCS	Soil	NA	STOC4	NA	NA	2023-04-01	None
TCS	Soil	NA	STOC5	NA	NA	2023-04-01	None
TCS	Soil	NA	STOC6	NA	NA	2023-04-01	None
TCS	Soil	NA	STOC7	NA	NA	2023-04-01	None
TCS	Soil	NA	STR1	NA	NA	2023-04-03	None
TCS	Soil	NA	STR2	NA	NA	2023-04-03	None
TCS	Soil	NA	STR3	NA	NA	2023-04-03	None
TCS	Soil	NA	STR4	NA	NA	2023-04-03	None
TCS	Soil	NA	STR5	NA	NA	2023-04-03	None
TCS	Soil	NA	STR6	NA	NA	2023-04-03	None
TCS	Soil	NA	STR7	NA	NA	2023-04-03	None
TCS	Soil	NA	STA1	NA	NA	2023-11-21	RNALater
TCS	Soil	NA	STA2	NA	NA	2023-11-21	RNALater
TCS	Soil	NA	STA3	NA	NA	2023-11-21	RNALater
TCS	Soil	NA	STA4	NA	NA	2023-11-21	RNALater
TCS	Soil	NA	STA5	NA	NA	2023-11-21	RNALater
TCS	Soil	NA	STA6	NA	NA	2023-11-21	RNALater
TCS	Soil	NA	STA7	NA	NA	2023-11-21	RNALater
TCS	Soil	NA	STB1	NA	NA	2023-11-16	RNALater
TCS	Soil	NA	STB2	NA	NA	2023-11-16	RNALater
TCS	Soil	NA	STB3	NA	NA	2023-11-16	RNALater
TCS	Soil	NA	STB4	NA	NA	2023-11-16	RNALater
TCS	Soil	NA	STB5	NA	NA	2023-11-16	RNALater
TCS	Soil	NA	STB6	NA	NA	2023-11-16	RNALater
TCS	Soil	NA	STB7	NA	NA	2023-11-16	RNALater
TCS	Soil	NA	STBA1	NA	NA	2023-11-18	RNALater
TCS	Soil	NA	STBA2	NA	NA	2023-11-18	RNALater
TCS	Soil	NA	STBA3	NA	NA	2023-11-18	RNALater
TCS	Soil	NA	STBA4	NA	NA	2023-11-18	RNALater
TCS	Soil	NA	STBA5	NA	NA	2023-11-18	RNALater
TCS	Soil	NA	STBA6	NA	NA	2023-11-18	RNALater
TCS	Soil	NA	STBA7	NA	NA	2023-11-18	RNALater
TCS	Soil	NA	STG1	NA	NA	2023-11-15	RNALater
TCS	Soil	NA	STG2	NA	NA	2023-10-20	RNALater
TCS	Soil	NA	STG3	NA	NA	2023-11-15	RNALater
TCS	Soil	NA	STG4	NA	NA	2023-10-20	RNALater
TCS	Soil	NA	STG5	NA	NA	2023-11-15	RNALater
TCS	Soil	NA	STG6	NA	NA	2023-11-15	RNALater
TCS	Soil	NA	STG7	NA	NA	2023-11-15	RNALater
TCS	Soil	NA	STH1	NA	NA	2023-11-22	RNALater
TCS	Soil	NA	STH2	NA	NA	2023-11-22	RNALater
TCS	Soil	NA	STH3	NA	NA	2023-11-22	RNALater
TCS	Soil	NA	STH4	NA	NA	2023-11-22	RNALater
TCS	Soil	NA	STH5	NA	NA	2023-11-22	RNALater
TCS	Soil	NA	STH6	NA	NA	2023-11-22	RNALater
TCS	Soil	NA	STH7	NA	NA	2023-11-22	RNALater
TCS	Soil	NA	STI1	NA	NA	2023-11-20	RNALater
TCS	Soil	NA	STI2	NA	NA	2023-11-20	RNALater
TCS	Soil	NA	STI3	NA	NA	2023-11-20	RNALater
TCS	Soil	NA	STI4	NA	NA	2023-11-20	RNALater
TCS	Soil	NA	STI5	NA	NA	2023-11-20	RNALater
TCS	Soil	NA	STI6	NA	NA	2023-11-20	RNALater
TCS	Soil	NA	STI7	NA	NA	2023-11-20	RNALater
TCS	Soil	NA	STNC1	NA	NA	2023-11-06	RNALater
TCS	Soil	NA	STNC2	NA	NA	2023-11-06	RNALater
TCS	Soil	NA	STNC3	NA	NA	2023-11-06	RNALater
TCS	Soil	NA	STNC4	NA	NA	2023-11-06	RNALater
TCS	Soil	NA	STNC5	NA	NA	2023-11-06	RNALater
TCS	Soil	NA	STNC6	NA	NA	2023-11-06	RNALater
TCS	Soil	NA	STNC7	NA	NA	2023-11-06	RNALater
TCS	Soil	NA	STOC1	NA	NA	2023-11-14	RNALater
TCS	Soil	NA	STOC2	NA	NA	2023-11-14	RNALater
TCS	Soil	NA	STOC3	NA	NA	2023-11-14	RNALater
TCS	Soil	NA	STOC4	NA	NA	2023-11-14	RNALater
TCS	Soil	NA	STOC5	NA	NA	2023-11-14	RNALater
TCS	Soil	NA	STOC6	NA	NA	2023-11-14	RNALater
TCS	Soil	NA	STOC7	NA	NA	2023-11-14	RNALater
TCS	Soil	NA	STR1	NA	NA	2023-11-13	RNALater
TCS	Soil	NA	STR2	NA	NA	2023-11-13	RNALater
TCS	Soil	NA	STR3	NA	NA	2023-11-13	RNALater
TCS	Soil	NA	STR4	NA	NA	2023-11-13	RNALater
TCS	Soil	NA	STR5	NA	NA	2023-11-13	RNALater
TCS	Soil	NA	STR6	NA	NA	2023-11-13	RNALater
TCS	Soil	NA	STR7	NA	NA	2023-11-13	RNALater
LMNP	Soil	NA	SL31	NA	NA	2023-11-27	RNALater
LMNP	Soil	NA	SL32	NA	NA	2023-11-27	RNALater
LMNP	Soil	NA	SL33	NA	NA	2023-11-27	RNALater
LMNP	Soil	NA	SL34	NA	NA	2023-11-27	RNALater
LMNP	Soil	NA	SL35	NA	NA	2023-11-27	RNALater
LMNP	Soil	NA	SL36	NA	NA	2023-11-27	RNALater
LMNP	Soil	NA	SL37	NA	NA	2023-11-28	RNALater
LMNP	Soil	NA	SL38	NA	NA	2023-11-28	RNALater
LMNP	Soil	NA	SL39	NA	NA	2023-11-28	RNALater
LMNP	Soil	NA	SL40	NA	NA	2023-11-28	RNALater
LMNP	Soil	NA	SL41	NA	NA	2023-11-28	RNALater
LMNP	Soil	NA	SL42	NA	NA	2023-11-28	RNALater
LMNP	Soil	NA	SL43	NA	NA	2023-11-28	RNALater
LMNP	Soil	NA	SL44	NA	NA	2023-11-28	RNALater
LMNP	Soil	NA	SL45	NA	NA	2023-11-28	RNALater
LMNP	Soil	NA	SL46	NA	NA	2023-11-28	RNALater
LMNP	Soil	NA	SL47	NA	NA	2023-11-28	RNALater
LMNP	Soil	NA	SL48	NA	NA	2023-11-28	RNALater
LMNP	Soil	NA	SL49	NA	NA	2023-11-28	RNALater
TCRC	Soil	NA	S1G1	NA	NA	2024-03-14	RNALater
TCRC	Soil	NA	S2G1	NA	NA	2024-03-14	RNALater
TCRC	Soil	NA	S3G1	NA	NA	2024-03-14	RNALater
TCRC	Soil	NA	S3G2	NA	NA	2024-03-14	RNALater
TCRC	Soil	NA	S4G1	NA	NA	2024-03-14	RNALater
TCRC	Soil	NA	S5G1	NA	NA	2024-03-14	RNALater
TCRC	Soil	NA	S7G1	NA	NA	2024-03-14	RNALater
TCRC	Soil	NA	SA1	NA	NA	2024-03-14	RNALater
TCRC	Soil	NA	SA2	NA	NA	2024-03-14	RNALater
TCRC	Soil	NA	SA3	NA	NA	2024-03-14	RNALater
TCRC	Soil	NA	SA4	NA	NA	2024-03-14	RNALater
TCRC	Soil	NA	SA5	NA	NA	2024-03-14	RNALater
TCRC	Soil	NA	SA6	NA	NA	2024-03-14	RNALater
TCRC	Soil	NA	SA7	NA	NA	2024-03-14	RNALater
TCRC	Soil	NA	S1G4	NA	NA	2024-03-15	RNALater
TCRC	Soil	NA	S2G4	NA	NA	2024-03-14	RNALater
TCRC	Soil	NA	S3G4	NA	NA	2024-03-14	RNALater
TCRC	Soil	NA	S4G4	NA	NA	2024-03-15	RNALater
TCRC	Soil	NA	S5G4	NA	NA	2024-03-15	RNALater
TCRC	Soil	NA	S6G4	NA	NA	2024-03-15	RNALater
TCRC	Soil	NA	S7G4	NA	NA	2024-03-15	RNALater
TCRC	Soil	NA	SC1	NA	NA	2024-03-15	RNALater
TCRC	Soil	NA	SC2	NA	NA	2024-03-15	RNALater
TCRC	Soil	NA	SC3	NA	NA	2024-03-15	RNALater
TCRC	Soil	NA	SC4	NA	NA	2024-03-15	RNALater
TCRC	Soil	NA	SC5	NA	NA	2024-03-15	RNALater
TCRC	Soil	NA	SC6	NA	NA	2024-03-15	RNALater
TCRC	Soil	NA	SC7	NA	NA	2024-03-15	RNALater
TCRC	Soil	NA	SN1	NA	NA	2024-03-23	RNALater
TCRC	Soil	NA	SN2	NA	NA	2024-03-23	RNALater
TCRC	Soil	NA	SN6	NA	NA	2024-03-23	RNALater
TCRC	Soil	NA	SN7	NA	NA	2024-03-23	RNALater
TCRC	Soil	NA	SN10	NA	NA	2024-03-23	RNALater
TCRC	Soil	NA	SN11	NA	NA	2024-03-23	RNALater
TCRC	Soil	NA	SN15	NA	NA	2024-03-23	RNALater
TCRC	Soil	NA	SN16	NA	NA	2024-03-25	RNALater
TCRC	Soil	NA	SN18	NA	NA	2024-03-25	RNALater
TCRC	Soil	NA	SN19	NA	NA	2024-03-25	RNALater
TCRC	Soil	NA	SN20	NA	NA	2024-03-25	RNALater
TCRC	Soil	NA	STZ1	NA	NA	2024-03-22	RNALater
TCRC	Soil	NA	STZ2	NA	NA	2024-03-22	RNALater
TCRC	Soil	NA	STZ3	NA	NA	2024-03-22	RNALater
TCRC	Soil	NA	STZ4	NA	NA	2024-03-22	RNALater
TCRC	Soil	NA	STZ5	NA	NA	2024-03-23	RNALater
TCRC	Soil	NA	STZ6	NA	NA	2024-03-22	RNALater
TCRC	Soil	NA	STZ7	NA	NA	2024-03-23	RNALater
TCRC	Soil	NA	STZ8	NA	NA	2024-03-23	RNALater
TCRC	Soil	NA	STZ9	NA	NA	2024-03-23	RNALater
TCRC	Soil	NA	STZ10	NA	NA	2024-03-22	RNALater
TCRC	Soil	NA	STZ11	NA	NA	2024-03-25	RNALater
TCRC	Soil	NA	STZ12	NA	NA	2024-03-23	RNALater
TCRC	Soil	NA	STZ13	NA	NA	2024-03-23	RNALater
TCRC	Soil	NA	STZ14	NA	NA	2024-03-22	RNALater
TCRC	Soil	NA	STZ15	NA	NA	2024-03-22	RNALater
TCRC	Soil	NA	STZ16	NA	NA	2024-03-23	RNALater
TCRC	Soil	NA	STZ17	NA	NA	2024-03-23	RNALater
TCRC	Soil	NA	STZ18	NA	NA	2024-03-22	RNALater
TCRC	Soil	NA	STZ19	NA	NA	2024-03-22	RNALater
TCRC	Soil	NA	STZ20	NA	NA	2024-03-25	RNALater
TCRC	Soil	NA	STZ21	NA	NA	2024-03-25	RNALater
TCRC	Soil	NA	STZ22	NA	NA	2024-03-25	RNALater
TCRC	Soil	NA	STZ24	NA	NA	2024-03-22	RNALater
TCRC	Soil	NA	STZ27	NA	NA	2024-03-22	RNALater
TCRC	Soil	NA	STB1	NA	NA	2024-03-08	RNALater
TCRC	Soil	NA	STB2	NA	NA	2024-03-08	RNALater
TCRC	Soil	NA	STB3	NA	NA	2024-03-08	RNALater
TCRC	Soil	NA	STB4	NA	NA	2024-03-08	RNALater
TCRC	Soil	NA	STB5	NA	NA	2024-03-08	RNALater
TCRC	Soil	NA	STB6	NA	NA	2024-03-08	RNALater
TCRC	Soil	NA	STB7	NA	NA	2024-03-08	RNALater
TCRC	Soil	NA	STB8	NA	NA	2024-03-08	RNALater
TCRC	Soil	NA	STB9	NA	NA	2024-03-08	RNALater
TCRC	Soil	NA	STB10	NA	NA	2024-03-07	RNALater
TCRC	Soil	NA	STB11	NA	NA	2024-03-07	RNALater
TCRC	Soil	NA	STB12	NA	NA	2024-03-07	RNALater
TCRC	Soil	NA	STB13	NA	NA	2024-03-07	RNALater
TCRC	Soil	NA	STB14	NA	NA	2024-03-07	RNALater
TCRC	Soil	NA	STB15	NA	NA	2024-03-07	RNALater
TCRC	Soil	NA	STB16	NA	NA	2024-03-07	RNALater
TCRC	Soil	NA	STB17	NA	NA	2024-03-07	RNALater
TCRC	Soil	NA	STB18	NA	NA	2024-03-07	RNALater
TCRC	Soil	NA	STB19	NA	NA	2024-03-07	RNALater
TCS	Water Pond	NA	DWT1	NA	NA	2023-03-08	None
TCS	Water Tap		DWT3	NA	NA	2023-03-08	None
TCS	Water Handwash		DWT4	NA	NA	2023-03-08	None
TCS	Water Tacugama Dam		DWT5	NA	NA	2023-03-08	None
TCS	Water Black Tank		DWT6	NA	NA	2023-03-09	None
TCS	Water Green Tank		DWT7	NA	NA	2023-03-09	None
TCS	Water Pond		DWT8	NA	NA	2023-03-21	None
TCS	Water Tap		DWT9	NA	NA	2023-03-21	None
TCS	Water Pond		DWT10	NA	NA	2023-03-22	None
TCS	Water Pond		DWT11	NA	NA	2023-03-23	None
TCS	Water Tap		DWT12	NA	NA	2023-03-23	None
TCS	Water Pond		DWT13	NA	NA	2023-03-28	None
TCS	Water Congo Dam		DWT14	NA	NA	2023-03-29	None
TCS	Water Pond		DWT15	NA	NA	2023-03-30	None
TCS	Water Tap		DWT16	NA	NA	2023-03-30	None
TCS	Water Tap		DWT17	NA	NA	2023-03-31	None
TCS	Water Pond		DWT18	NA	NA	2023-03-31	None
TCS	Water Tap		DWT19	NA	NA	2023-04-01	None
TCS	Water Pond		DWT20	NA	NA	2023-04-01	None
TCS	Water Tap		DWT21	NA	NA	2023-04-01	None
TCS	Water Pond		DWT22	NA	NA	2023-04-01	None
TCS	Water Pond		RWT1	NA	NA	2023-11-21	None
TCS	Water Tap		RWT2	NA	NA	2023-11-21	None
TCS	Water Tap		RWT3	NA	NA	2023-11-22	None
TCS	Water Handwash		RWT4	NA	NA	2023-11-21	None
TCS	Water Tacugama Dam		RWT5	NA	NA	2023-12-18	None
TCS	Water Black Tank		RWT6	NA	NA	2023-12-05	None
TCS	Water Green Tank		RWT7	NA	NA	2023-12-05	None
TCS	Water Pond		RWT8	NA	NA	2023-11-18	None
TCS	Water Tap		RWT9	NA	NA	2023-11-18	None
TCS	Water Pond		RWT10	NA	NA	2023-11-21	None
TCS	Water Pond		RWT11	NA	NA	2023-11-20	None
TCS	Water Tap		RWT12	NA	NA	2023-11-20	None
TCS	Water Pond		RWT13	NA	NA	2023-11-22	None
TCS	Water Congo Dam		RWT14	NA	NA	2023-12-10	None
TCS	Water Pond		RWT15	NA	NA	2023-11-15	None
TCS	Water Tap		RWT16	NA	NA	2023-11-15	None
TCS	Water Pond		RWT18	NA	NA	2023-11-16	None
TCS	Water Tap		RWT19	NA	NA	2023-11-17	None
TCS	Water Pond		RWT20	NA	NA	2023-11-17	None
TCS	Water Tap		RWT21	NA	NA	2023-11-14	None
TCS	Water Pond		RWT22	NA	NA	2023-11-14	None
TCS	Water Tap		RWT23	NA	NA	2023-11-13	None
TCS	Water Tap		RWT24	NA	NA	2023-11-22	None
TCRC	Water Dorm Tap		CW1	NA	NA	2024-03-23	None
TCRC	Water Dorm Tap		CW2	NA	NA	2024-03-22	None
TCRC	Water Dorm Tap		CW3	NA	NA	2024-03-07	None
TCRC	Water Forest		CW4	NA	NA	2024-03-23	None
TCRC	Water Forest		CW5	NA	NA	2024-03-22	None
TCRC	Water Forest		CW6	NA	NA	2024-03-07	None
TCRC	Water Tap		CW7	NA	NA	2024-03-15	None
TCRC	Water Well		CW8	NA	NA	2024-03-15	None
TCRC	Water Pond		CW9	NA	NA	2024-03-15	None
TCS	Food Unwashed Banana	Musa sp.	DVT1	NA	NA	2023-03-08	None
TCS	FoodUnwashed Greens	NA	DVT2	NA	NA	2023-03-08	None
TCS	FoodUnwashed Papaya	Carica papaya	DVT3	NA	NA	2023-03-20	None
TCS	FoodUnwashed Pineapple	Ananas comosus	DVT4	NA	NA	2023-03-20	None
TCS	FoodUnwashed Sugarcane	Saccharum officinarum	DVT5	NA	NA	2023-03-20	None
TCS	FoodUnwashed Black Tumbler	Dialium guineense	DVT6	NA	NA	2023-03-20	None
TCS	FoodBrowse	NA	DVT7	NA	NA	2023-03-21	None
TCS	FoodUnwashed Cassava	Manihot esculenta	DVT8	NA	NA	2023-03-27	None
TCS	FoodUnwashed Coconut	Cocos nucifera	DVT9	NA	NA	2023-03-27	None
TCS	FoodUnwashed Mango	Mangifera indica	DVT10	NA	NA	2023-03-27	None
TCS	FoodGrass	NA	DVT11	NA	NA	2023-03-30	None
TCS	FoodPlant	NA	DVT12	NA	NA	2023-03-30	None
TCS	FoodPlant	NA	DVT13	NA	NA	2023-03-31	None
TCS	FoodPlant	NA	DVT14	NA	NA	2023-04-01	None
TCS	FoodWashed Sugarcane	Saccharum officinarum	DVT15	NA	NA	2023-04-05	None
TCS	FoodWashed Papaya	Carica papaya	DVT16	NA	NA	2023-04-05	None
TCS	FoodWashed Mango	Mangifera indica	DVT17	NA	NA	2023-04-05	None
TCS	FoodCooked Cassava	Manihot esculenta	DVT18	NA	NA	2023-04-06	None
TCS	FoodWashed Banana	Musa sp.	DVT19	NA	NA	2023-04-06	None
TCS	FoodWashed Greens	NA	DVT20	NA	NA	2023-04-06	None
TCS	FoodUnwashed Okra	Abelmoschus esculentus	RVT1	NA	NA	2023-12-04	None
TCS	FoodUnwashed Grapefruit	Citrus paradisi	RVT2	NA	NA	2023-12-04	None
TCS	FoodUnwashed Banana	Musa sp.	RVT3	NA	NA	2023-12-04	None
TCS	FoodUnwashed Papaya	Carica papaya	RVT4	NA	NA	2023-12-04	None
TCS	FoodWashed Pumpkin	Cucurbita pepo	RVT5	NA	NA	2023-12-04	None
TCS	FoodWashed Papaya	Carica papaya	RVT6	NA	NA	2023-12-04	None
TCS	FoodCooked Potato	Solanum tuberosum	RVT7	NA	NA	2023-12-04	None
TCS	FoodWashed Grapefruit	Citrus paradisi	RVT8	NA	NA	2023-12-04	None
TCS	FoodUnwashed Starfruit	Averrhoa carambola	RVT9	NA	NA	2023-12-08	None
TCS	FoodUnwashed Orange	Citrus sinensis	RVT10	NA	NA	2023-12-08	None
TCS	FoodUnwashed Coconut	Cocos nucifera	RVT11	NA	NA	2023-12-08	None
TCS	FoodUnwashed Palm Nut	Elaeis guineensis	RVT12	NA	NA	2023-12-08	None
TCS	FoodWashed Orange	Citrus sinensis	RVT13	NA	NA	2023-12-08	None
TCS	FoodWashed Starfruit	Averrhoa carambola	RVT14	NA	NA	2023-12-08	None
TCS	FoodWashed Grapefruit	Citrus paradisi	RVT15	NA	NA	2023-12-08	None
TCS	FoodCooked Potato	Solanum tuberosum	RVT16	NA	NA	2023-12-08	None
TCS	FoodUnwashed Grapefruit	Citrus paradisi	RVT17	NA	NA	2023-12-13	None
TCS	FoodUnwashed Pumpkin	Cucurbita pepo	RVT18	NA	NA	2023-12-13	None
TCS	FoodWashed Grapefruit	Citrus paradisi	RVT19	NA	NA	2023-12-13	None
TCS	FoodWashed Pumpkin	Cucurbita pepo	RVT20	NA	NA	2023-12-13	None
TCRC	FoodUnwashed Banana	Musa sp.	CVT1	NA	NA	2024-03-07	RNAlater
TCRC	FoodUnwashed Fig	Ficus carica	CVT2	NA	NA	2024-03-07	RNAlater
TCRC	FoodUnwashed Soursoup	Annona muricata	CVT3	NA	NA	2024-03-07	RNAlater
TCRC	FoodUnwashed Avocado	Persea americana	CVT4	NA	NA	2024-03-07	RNAlater
TCRC	FoodUnwashed Watermelon	Citrullus lanatus	CVT5	NA	NA	2024-03-07	RNAlater
TCRC	FoodWashed Banana	Musa sp.	CVT6	NA	NA	2024-03-08	RNAlater
TCRC	FoodWashed Banana	Musa sp.	CVT7	NA	NA	2024-03-08	RNAlater
TCRC	FoodBrowse	NA	CVT8	NA	NA	2024-03-08	RNAlater
TCRC	FoodBrowse	NA	CVT9	NA	NA	2024-03-08	RNAlater
TCRC	FoodBrowse	NA	CVT10	NA	NA	2024-03-08	RNAlater
TCRC	FoodCucumber Unwashed	Cucumis sativus	CVT11	NA	NA	2024-03-15	RNAlater
TCRC	FoodAvocado Unwashed	Persea americana	CVT12	NA	NA	2024-03-15	RNAlater
TCRC	FoodBanana Unwashed	Musa sp.	CVT13	NA	NA	2024-03-15	RNAlater
TCRC	FoodWatermelon Unwashed	Citrullus lanatus	CVT14	NA	NA	2024-03-15	RNAlater
TCRC	FoodCucumber Washed	Cucumis sativus	CVT15	NA	NA	2024-03-15	RNAlater
TCRC	FoodAvocado Washed	Persea americana	CVT16	NA	NA	2024-03-15	RNAlater
TCRC	FoodBanana Washed	Musa sp.	CVT17	NA	NA	2024-03-15	RNAlater
TCRC	FoodWatermelon Washed	Citrullus lanatus	CVT18	NA	NA	2024-03-15	RNAlater

## Sheet: Table S2
Supplementary Table 2. Prevalence and univariate statistical assocations between sex (male or female) and prevalance of S. troglodytae and any bacteria of the genus Sarcina in fecal samples from chimpanzees at TCS, TCRC, NICS, KNP, and LMNP
		S. troglodytae					Sarcina
		Prevalence (%)a					Prevalence (%)a
Site	Sample Size (n)	Overall	Female	Male	Odds Ratio	p value	Overall	Female	Male	Odds Ratio	p value
TCS (Dry Season)	60	96.7 (87.97, 99.75)	96.6 (81.37, >99.99)	96.8 (82.42, >99.99)	0.9333 (0.05568, 15.64)	>0.9999	96.7 (87.97, 99.75)	96.6 (81.37, >99.99)	96.8 (82.42, >99.99)	0.9333 (0.05568, 15.64)	>0.9999
TCS (Rainy Season)	58	55.2 (42.45, 67.25)	46.4 (29.53, 64.19)	63.3 (45.45, 78.19)	0.5018 (0.1756, 1.434)	0.3033	93.1 (83.09, 97.76)	90 (73.58, 97.34)	96.4 (80.8, >99.99)	0.3333 (0.03259, 3.409)	0.6651
TCRC	79	0 (0, 5.56)	0 (0, 11.47)	0 (0, 9.78)	1.192 (0.02308, 61.54)	0.9136	97.5 (90.69, 99.84)	97.2 (84.58, >99.99)	97.7 (86.84, >99.99)	0.8333 (0.05029, 13.81)	>0.9999
NICS	46	10.9 (4.29, 23.49)	11.1 (3.03, 28.88)	10.5 (1.7, 32.63)	1.063 (0.1599, 7.06)	>0.9999	100 ( 90.80, 100)	100 (85.24, 100)	100 (80.21, 100)	1.41 (0.02682, 74.16)	0.8333
KNP	38	2.6 (<.01, 14.70)	5.6 (<0.01, 27.65)	0 (0, 18.98)	3.514 (0.1345, 91.85)	0.4385	68.4 (52.45, 81.01)	66.7 (43.57, 83.9)	70 (47.87, 85.68)	0.8571 (0.218, 3.371)	>0.9999
LMNP	18	0 (0, 20.67)	NA	NA	NA	NA	66.7 (43.58, 83.9)	NA	NA	NA	NA
aPrevalence with 95% confidence intervals calculated using the modified Wald method, shown in parentheses. Odds ratios with 95% confidence intervals in parentheses. P values were calculated using Fisher's exact tests (two-tailed).

## Sheet: Table S3
Supplementary Table 3. Prevalence of S. troglodytae and any bacteria of the genus Sarcina in the environment at TCS, TCRC, and LMNP
		Prevalence (%)a
Site	Sample Type	S. troglodytae	Sarcina
TCS (Dry Season)	Soil (n=63)	54 (41.79, 65.69)	57.1 (44.85, 68.61)
TCS (Dry Season)	Water (n=21)	19 (7.08, 40.59)	23.1 (10.23, 45.49)
TCS (Dry Season)	Food (n=20)	5 (<.01, 25.41)	15 (4.39, 36.88)
TCS (Rainy Season)	Soil (n=63)	4.8 (1.10, 13.62)	52.4 (40.27, 64.22)
TCS (Rainy Season)	Water (n=23)	8.7 (1.25, 27.97)	43.5 (25.61, 63.21)
TCS (Rainy Season)	Food (n=20)	0 (0, 18.98)	25 (10.81, 47.25)
TCRC	Soil (n=82)	0 (0, 5.37)	53.7 (42.92, 64.05)
TCRC	Water (n=9)	0 (0, 34.46)	22.2 (5.34, 55.72)
TCRC	Food (n=20)	0 (0, 20.67)	0 (0, 20.67)
LMNP	Soil (n=19)	0 (0, 19.79)	21.1 (7.95, 43.89)
aPrevalence with 95% confidence intervals calculated using the modified Wald method, shown in parentheses.

## Sheet: Table S4
Supplementary Table 4. Results of (a) binomial GLM for effects of study site on genus Sarcina presence/absence in chimpanzee fecal samples from all study sites and (b) binomial GLM for effects of sample type and study site on genus Sarcina presence/absence in the TCS, TCRC, and LMNP environments
(a) Predictor	β	SE	Wald X2 test	p
(intercept)	2.9267	0.419	-	-
TCRCa	0.7239	0.8298	0.872	0.383
NICSa	16.6393	1585.59	0.01	0.992
KNPa	-2.1535	0.5453	-3.949	<0.001***
LMNPa	-2.2336	0.6524	-3.424	<0.001***
(b) Predictor	β	SE	Wald X2 test	p
(intercept)	0.3007	0.1734	-	-
TCRCa	-0.2961	0.2565	-1.154	0.248
LMNPa	-1.6225	0.5888	-2.755	0.006**
Waterb	-1.0031	0.3321	-3.021	0.003**
Foodb	-2.0313	0.4081	-4.978	<0.001***
aReference category for study site: TCS.
bReference category for sample type: soil.
* p <0.05; ** p <0.01; *** p < 0.001

## Sheet: Table S5
Supplementary Table 5. Data showing lower limit of detection for species-specific S. troglodytae primers used in this study
Gblocks PCR template (copies per reaction)	Detection rate (X detected/Y replicates)
1000	3/3
100	3/3
10	2/3
1	2/3
100	10/10
50	10/10
40	10/10
30	10/10
25	7/10
12.5	6/10
